# Supplementary material for: Tumor‐Informed ctDNA in Guiding First‐Line Immunochemotherapy in Advanced Non‐Small Cell Lung Cancers
Source: Adv Sci (Weinh). 2025 Nov 25;12(48):e06565. doi: 10.1002/advs.202506565 (PMC12752622; doi:10.1002/advs.202506565)
Supplement: Supplementary file 2 — Supplemental Table 1 [file ADVS-12-e06565-s002.xlsx]

## Sheet: Table S1
Table S1. The comparation of clinical characteristics in BEP and ITT.
	BEP (N=393)		ITT (N=465)
	Chemo	ICI+chemo (N=263)	Chemo	ICI+chemo (N=309)	p value
	(N=130)		(N=156)
Age	60.5 (55-66)	62 (56-67)	63 (56-67)	61(55-66)	0.716
Sex (%)
Female	21 (16.2)	51 (19.4)	27 (17.3)	61 (19.7)	0.876
Male	109 (83.8)	212 (80.6)	129 (82.7)	248 (80.3)
Smoker (%)
Non-Smoker	41 (31.5)	81 (30.8)	50 (32.1)	95 (30.7)	1
Smoker	89 (68.5)	182 (69.2)	106 (67.9)	214 (69.3)
Stage (%)
IIIB	14 (10.8)	31 (11.8)	15 (9.6)	33 (10.7)	0.843
IIIC	8 (6.2)	15 (5.7)	8 (5.1)	16 (5.2)
IVA	62 (47.7)	116 (44.1)	83 (53.2)	140 (45.3)
IVB	46 (35.4)	101 (38.4)	50 (32.1)	120 (38.8)
Histology (%)
Non-squamous	66 (50.8)	134 (51.0)	84 (53.8)	161 (52.1)	0.674
Squamous	64 (49.2)	129 (49.0)	72 (46.2)	148 (47.9)
Visceral metastasis (%)
No	22 (16.9)	46 (17.5)	23 (14.7)	49 (15.9)	0.542
Yes	108 (83.1)	217 (82.5)	133 (85.3)	260 (84.1)
Bone metastasis (%)
No	73 (67.6)	138 (63.6)	91 (68.4)	164 (63.1)	1
Yes	35 (32.4)	79 (36.4)	42 (31.6)	96 (36.9)
Brain metastasis (%)
No	108 (100.0)	213 (98.2)	133 (100.0)	255 (98.1)	1
Yes	0 (0.0)	4 (1.8)	0 (0.0)	5 (1.9)
BOR (%)
PD	9 (7.0)	11 (4.4)	12 (7.8)	11 (3.8)	0.978
PR	61 (47.7)	173 (69.8)	71 (46.4)	204 (69.9)
SD	58 (45.3)	64 (25.8)	70 (45.8)	77 (26.4)
ECOG (%)
1	99 (76.2)	206 (78.3)	121 (78.1)	242 (78.3)	0.888
0	31 (23.8)	57 (21.7)	34 (21.9)	67 (21.7)
PDL1 (%)
1%≤TC＜50%	67 (51.5)	115 (43.7)	75 (48.1)	128 (41.4)	0.484
TC＜1%	38 (29.2)	84 (31.9)	53 (34.0)	109 (35.3)
TC≥50%	25 (19.2)	64 (24.3)	28 (17.9)	72 (23.3)
Prior neoadjuvant (%)
No	130 (100.0)	262 (99.6)	156 (100.0)	308 (99.7)	1
Yes	0 (0.0)	1 (0.4)	0 (0.0)	1 (0.3)
Prior adjuvant (%)
No	121 (93.1)	252 (95.8)	147 (94.2)	296 (95.8)	0.94
Yes	9 (6.9)	11 (4.2)	9 (5.8)	13 (4.2)
Abbreviation: BEP, biomarker evaluable population; ITT, Intention to treat; BOR, best of response; ECOG, Eastern Cooperative Oncology Group; PD, progressive disease; PR, partial response; SD, stable disease; TC, tumor cell.

## Sheet: Table S2
Table S2. The details variants in the plasma in the tumor-informed ctDNA- /Tumor-naïve ctDNA+ patients
PatientID	Plasma_derived_genes (VAF%)	Tissue_derived_genes (VAF%)
Patient 1	MET (Plasma: 2.9%), CCND3 (Plasma: 3.5%), DIS3 (Plasma: 6.43%), GNAS (Plasma: 10.00%), CIC (Plasma: 0.74%), LRP1B (Plasma: 5.09%), FAT1 (Plasma: 5.22%), SH2B3 (Plasma: 0.68%), NPM1 (Plasma: 5.72%), TP53 (Plasma: 13.77%), RET (Plasma: 12.05%), KMT2C (Plasma: 1.08%), IDH2 (Plasma: 5.77%), TERT (Plasma: 11.87%), FH (Plasma: 6.24%), SPTA1 (Plasma: 10.85%), EMSY (Plasma: 12.46%), CALR (Plasma: 11.30%)…	EGFR (WES: 0.51%)
Patient 2	SOX17 (Plasma: 0.59%)	CFHR4 (WES: 7.43%), LRRTM4 (WES: 5.91%), CDHR2 (WES: 12.85%), ADGRB3 (WES: 6.25%), RWDD2A (WES: 7.15%), EGFR (WES: 8.09%), GIMAP8 (WES: 8.54%), OR51E1 (WES: 5.55%), KDM4E (WES: 6.1%), LRRC43 (WES: 7.61%), ATP12A (WES: 6.21%), EFNB2 (WES: 6.62%), KTN1 (WES: 8.1%), CYLD (WES: 12.29%), TP53 (WES: 7.32%), CTAGE1 (WES: 8.93%), FBN3 (WES: 9.37%), CST1 (WES: 6.1%), ELFN2 (WES: 6.38%), CBX7 (WES: 9.18%),…
Patient 3	TP53 (Plasma: 0.43%),MST1R (Plasma: 0.50%)	TTC34 (WES: 3.19%), KIF1B (WES: 2.53%), C1orf167 (WES: 3.2%), BMP8B (WES: 4.01%), FLG2 (WES: 1.55%), LCE5A (WES: 4.41%), SPTA1 (WES: 1.83%), CRP (WES: 2.01%), VANGL2 (WES: 2.38%), FMO1 (WES: 2.47%), SEC16B (WES: 3.09%), PTPN14 (WES: 2.95%), HHIPL2 (WES: 1.97%), TP53BP2 (WES: 1.96%), RGS7 (WES: 2.6%), OR2M3 (WES: 1.84%), SOX11 (WES: 3.03%), RRM2 (WES: 3.38%), ATAD2B (WES: 2.35%), C2orf70 (WES: 2.6…
Patient 4	RBM10 (Plasma: 0.34%), ABRAXAS1 (Plasma: 0.58%), CTLA4 (Plasma: 1.27%), ALK (Plasma: 0.55%), TET2 (Plasma: 0.35%)	YTHDF2 (WES: 4.11%), DPYD (WES: 4.43%), ADAM30 (WES: 7.38%), TNR (WES: 4.72%), SIPA1L2 (WES: 3.72%), ID2 (WES: 7%), CAD (WES: 6.4%), GTF2A1L (WES: 4.83%), XIRP2 (WES: 4.43%), TEX44 (WES: 3.55%), SUSD5 (WES: 3.15%), GASK1A (WES: 3.01%), NBEAL2 (WES: 3.7%), IFT80 (WES: 8.7%), ATPSCKMT (WES: 12.38%), PCDHA1 (WES: 4.17%), H2BC14 (WES: 6.1%), HS3ST5 (WES: 4.67%), SPATA31C2 (WES: 3.21%), SEC61A2 (WES: …
Patient 5	LRP1B (Plasma: 0.52%), IGF1R (Plasma: 0.61%), RB1 (Plasma: 0.62%)	ANKRD34A (WES: 2.06%), IFI16 (WES: 3.13%), USH2A (WES: 2.6%), RYR2 (WES: 2.59%), ZP4 (WES: 2.54%), GREB1 (WES: 1.77%), EIF2A (WES: 2.89%), AMBN (WES: 4.29%), ANK2 (WES: 2.97%), UCP1 (WES: 2.93%), NR3C2 (WES: 2.97%), RBM46 (WES: 2.76%), SH3RF1 (WES: 2.36%), ZFP42 (WES: 1.74%), ICE1 (WES: 2.77%), PDE8B (WES: 3.36%), HARS2 (WES: 2.38%), TRIM38 (WES: 2.19%), HIST1H1T (WES: 2.58%), GRIK2 (WES: 2.62%),…
Patient 6	TP53 (Plasma: 1.05%), GATA3 (Plasma: 0.54%), KMT2D (Plasma: 1.30%), NKX2-1 (Plasma: 1.01%), SETD2 (Plasma: 0.88%)	SAMD11 (WES: 0.45%), MIB2 (WES: 0.34%), PRDM16 (WES: 0.59%), PLEKHM2 (WES: 0.49%), SPEN (WES: 0.28%), SPATA21 (WES: 0.47%), PLA2G2A (WES: 0.46%), HSPG2 (WES: 0.45%), ARID1A (WES: 0.34%), LAPTM5 (WES: 0.52%), HEYL (WES: 0.61%), SZT2 (WES: 0.38%), IL23R (WES: 0.5%), GIPC2 (WES: 0.39%), GBP2 (WES: 0.51%), EPHX4 (WES: 0.37%), AGL (WES: 0.36%), AMY2B (WES: 0.4%), MYBPHL (WES: 0.48%), AMPD2 (WES: 0.43%…
Patient 7	RECQL4 (Plasma: 0.62%), PTPRS (Plasma: 1.14%)	FHAD1 (WES: 11.89%), PDE4DIP (WES: 8.35%), RB1 (WES: 9.06%), SMG1 (WES: 6.19%), TUSC5 (WES: 6.38%), GGT6 (WES: 5.81%), TP53 (WES: 4.7%), FAM65C (WES: 7.04%), RAF1 (WES: 5.71%), IRS4 (WES: 7.71%), CADPS2 (WES: 3.68%)
Patient 8	MYCN (Plasma: 0.37%), HNF1A (Plasma: 0.55%)	DISP3 (WES: 5.26%), ADGRL2 (WES: 2.58%), PIK3C2B (WES: 4.03%), ZFP36L2 (WES: 3.94%), CLASP1 (WES: 3.04%), KYNU (WES: 2.52%), INPP1 (WES: 2.88%), SATB2 (WES: 2.02%), SETD5 (WES: 1.6%), ZNF721 (WES: 1.25%), GUF1 (WES: 0.77%), REST (WES: 1.84%), TECRL (WES: 2.28%), TET2 (WES: 3.3%), BBS12 (WES: 1.96%), ACSL1 (WES: 3.32%), MTNR1A (WES: 2.01%), DNAJC21 (WES: 7.38%), MRPS30 (WES: 2.71%), KCNN2 (WES: 1.…
Patient 9	TP53 (Plasma: 37.07%), PREX2 (Plasma: 2.54%), SLX4 (Plasma: 0.55%), CSF3R (Plasma: 1.96%), BTG1 (Plasma: 0.67%), NF1 (Plasma: 2.18%), PDGFRB (Plasma: 0.67%)	GRHL3 (WES: 2.02%), EPHA10 (WES: 2.16%), PATJ (WES: 1.15%), HIST2H2BF (WES: 4.41%), PEAR1 (WES: 3%), ARHGAP30 (WES: 3.21%), KIAA1614 (WES: 2.66%), NFASC (WES: 2.86%), DSTYK (WES: 1.63%), SLC35F3 (WES: 3.52%), GEN1 (WES: 1%), C2orf70 (WES: 2.29%), GMCL1 (WES: 2.02%), LY75-CD302 (WES: 1.59%), NEUROD1 (WES: 2.44%), FSIP2 (WES: 1.39%), GPR62 (WES: 2.33%), STAB1 (WES: 2.01%), SFMBT1 (WES: 1.37%), DNAH…
Patient 10	RBM10 (Plasma: 0.56%), PTPRS (Plasma: 0.57%)	CHD5 (WES: 5.86%), CAMTA1 (WES: 6%), PRAMEF2 (WES: 2.3%), IGSF21 (WES: 7.16%), GBP5 (WES: 5.67%), AMPD1 (WES: 2.84%), NOTCH2 (WES: 6.11%), BRINP2 (WES: 3.03%), ZNF281 (WES: 2.96%), IGFN1 (WES: 4.22%), MIA3 (WES: 4.15%), GALNT2 (WES: 8.65%), SLC35F3 (WES: 4.69%), NID1 (WES: 6.76%), RYR2 (WES: 4.29%), OR2M5 (WES: 3.46%), TPO (WES: 5.05%), ODC1 (WES: 2.88%), GREB1 (WES: 3.31%), LRRTM4 (WES: 3.19%), …
Patient 11	KMT2D (Plasma: 0.30%), KDM6A (Plasma: 0.55%)	FHAD1 (WES: 6.67%), TMEM56 (WES: 4.43%), MYOC (WES: 5.55%), SETD2 (WES: 5.04%), ASB14 (WES: 4.52%), ANKUB1 (WES: 4.36%), MED12L (WES: 4.64%), PIK3CA (WES: 9.15%), ENPEP (WES: 5.71%), MTMR12 (WES: 6.87%), PCDHGB7 (WES: 9.04%), CSF1R (WES: 6.72%), FARS2 (WES: 4.7%), GMPR (WES: 7.11%), POT1 (WES: 4.21%), BRAF (WES: 6.62%), VPS13B (WES: 7.42%), MROH5 (WES: 4.25%), PHF2 (WES: 4.06%), EXD3 (WES: 4.28%)…
Patient 12	RET (Plasma: 0.53%), FANCE (Plasma: 36.75%), ABRAXAS1 (Plasma: 0.63%), IRS2 (Plasma: 0.67%)	AGAP2 (WES: 3.74%), NF1 (WES: 3.03%), CD209 (WES: 2.82%), SMARCA4 (WES: 3.8%), EZH2 (WES: 4.22%)
Patient 13	MYOD1 (Plasma: 0.73%), POLE (Plasma: 0.42%)
Patient 14	TYRO3 (Plasma: 95.45%),FAT1 (Plasma: 1.96%), PIK3CA (Plasma: 0.64%), RASA1 (Plasma: 3.30%), PRKDC (Plasma: 2.09%), CCND1 (Plasma: 1.09%),KMT2D (Plasma: 1.81%), BRINP3 (Plasma: 1.59%), TP53 (Plasma: 1.75%), KDM6A (Plasma: 0.83%), FGFR2 (Plasma: 1.28%), RUNX1T1 (Plasma: 1.93%), NF2 (Plasma: 0.68%), POLD1 (Plasma: 0.50%), SPTA1 (Plasma: 2.02%), TCF7L2 (Plasma: 0.34%), ARID5B (Plasma: 1.19%), ATM (Pl…	EGFR (WES: 0.16%)
Patient 15	DNMT3A (Plasma: 0.60%), KMT2D (Plasma: 0.33%)	MRPL20 (WES: 1.01%), TTC24 (WES: 1.42%), OR2M5 (WES: 0.84%), PDZD8 (WES: 1.79%), OR51T1 (WES: 0.97%), PRDM11 (WES: 1.15%), TSGA10IP (WES: 0.92%), NAALAD2 (WES: 1.19%), CASP5 (WES: 1.88%), GUCY1A2 (WES: 1.55%), TMPRSS4 (WES: 1.41%), GIT2 (WES: 2%), NBEA (WES: 1.68%), CDH24 (WES: 1.13%), TLN2 (WES: 1.35%), MAPK8IP3 (WES: 2.2%), ZNF688 (WES: 1.82%), KIFC3 (WES: 2.16%), NFATC3 (WES: 1.72%), EVI2A (WE…
Patient 16	RPTOR (Plasma: 0.52%), CTLA4 (Plasma: 0.79%), FGF6 (Plasma: 0.30%)	TTC34 (WES: 3.34%), CROCC (WES: 1.86%), SPATA6 (WES: 1.25%), TXNDC12 (WES: 2.33%), ERICH3 (WES: 0.89%), ADGRL4 (WES: 1.7%), PKN2 (WES: 1.94%), CYB561D1 (WES: 2.79%), KCNA3 (WES: 2.47%), MAN1A2 (WES: 1.75%), HIST2H2BF (WES: 3.87%), RPTN (WES: 2.28%), FLG (WES: 1.84%), NPR1 (WES: 4.14%), DENND4B (WES: 1.91%), RHBG (WES: 2.19%), LRRC71 (WES: 5.06%), OR10T2 (WES: 2.41%), APCS (WES: 4.01%), ILDR2 (WES…
Patient 17	PRKDC (Plasma: 0.23%), IRS2 (Plasma: 0.71%), INSR (Plasma: 1.29%)	TTLL10 (WES: 3.23%), PRDM16 (WES: 3.35%), ARHGEF16 (WES: 3.02%), VWA5B1 (WES: 1.78%), HSPG2 (WES: 2.75%), GMEB1 (WES: 6.09%), PTPRU (WES: 1.91%), ADGRB2 (WES: 2.05%), COL9A2 (WES: 3.73%), USP24 (WES: 2.75%), MSH4 (WES: 1.93%), LPAR3 (WES: 1.92%), VCAM1 (WES: 1.91%), GJA8 (WES: 2.3%), LCE5A (WES: 2.57%), PGLYRP3 (WES: 3.11%), S100A8 (WES: 4.91%), BCAN (WES: 2.68%), HDGF (WES: 5.12%), FCRL4 (WES: 6…
Patient 18	FOXL2 (Plasma: 0.35%), BTG1 (Plasma: 0.69%)	PLEKHN1 (WES: 8.6%), NPHP4 (WES: 11.22%), EFHD2 (WES: 54.54%), LCK (WES: 12.62%), YARS1 (WES: 9.04%), AGO4 (WES: 5.97%), ADAMTSL4 (WES: 13.53%), HCN3 (WES: 11.37%), CD1D (WES: 8.49%), SPTA1 (WES: 5.6%), IFI16 (WES: 10.09%), OR10J1 (WES: 6.58%), ATP6V1G3 (WES: 8.09%), DDX59 (WES: 8.59%), PPP2R5A (WES: 11.1%), SPATA17 (WES: 14.33%), ENAH (WES: 11.02%), COLEC11 (WES: 13.64%), ASXL2 (WES: 10%), TSPYL…
Patient 19	DOT1L (Plasma: 0.69%), SOX17 (Plasma: 0.53%), IRS2 (Plasma: 0.56%)	HNRNPR (WES: 2.68%), CSMD2 (WES: 2.32%), ACOT11 (WES: 1.58%), ANKRD13C (WES: 3.26%), CTH (WES: 4.03%), LHX8 (WES: 4.32%), NTNG1 (WES: 1.76%), NRAS (WES: 2.76%), SPAG17 (WES: 2.44%), ZNF697 (WES: 5.27%), ATP8B2 (WES: 2.88%), MNDA (WES: 2.7%), KCNJ9 (WES: 4.72%), TNN (WES: 2.41%), TEX35 (WES: 3.2%), CEP350 (WES: 3.33%), FAM129A (WES: 3.07%), KCNT2 (WES: 5.47%), RYR2 (WES: 3%), OR2T3 (WES: 2.24%), O…
Patient 20	NOTCH1 (Plasma: 0.36%), ALK (Plasma: 0.58%), ERRFI1 (Plasma: 0.52%), FGFR4 (Plasma: 0.37%)	AGTRAP (WES: 2.5%), C1orf167 (WES: 2.16%), HSPG2 (WES: 3.36%), SRSF4 (WES: 5.48%), MAST2 (WES: 5.98%), SLC1A7 (WES: 2.53%), GLIS1 (WES: 4.47%), L1TD1 (WES: 3.22%), RPE65 (WES: 3.04%), DEPDC1 (WES: 3.71%), GBP2 (WES: 3.24%), COL11A1 (WES: 4.45%), SPAG17 (WES: 4.15%), HIST2H2BF (WES: 5.38%), LINGO4 (WES: 6.74%), FLG2 (WES: 5.42%), SPTA1 (WES: 5.85%), OR6N2 (WES: 10.93%), RFWD2 (WES: 9.31%), PRG4 (W…
Patient 21	MDC1 (Plasma: 8.83%), NOTCH1 (Plasma: 8.89%), FLT4 (Plasma: 4.12%), VEGFB (Plasma: 0.50%), ERBB2 (Plasma: 14.86%), TP53 (Plasma: 7.13%), MGA (Plasma: 11.35%), SPTA1 (Plasma: 6.79%), MCL1 (Plasma: 0.50%), RET (Plasma: 6.62%), ARID2 (Plasma: 19.41%), CDK12 (Plasma: 5.56%)	ALK (WES: 0.13%)
Patient 22	RARA (Plasma: 0.51%), MAP2K1 (Plasma: 0.13%), DNMT3A (Plasma: 0.74%), JUN (Plasma: 0.50%)	TTLL10 (WES: 3.48%), ACAP3 (WES: 1.78%), PRDM16 (WES: 2.87%), NPHP4 (WES: 4.28%), CHD5 (WES: 2.82%), CASZ1 (WES: 3.96%), MFN2 (WES: 3.69%), FHAD1 (WES: 3.51%), PADI1 (WES: 2.98%), ARID1A (WES: 3.98%), LAPTM5 (WES: 3.94%), COL16A1 (WES: 3.96%), AGBL4 (WES: 3.47%), NRDC (WES: 4.12%), C8B (WES: 3.5%), ERICH3 (WES: 4.42%), SLC44A5 (WES: 4.54%), ADGRL2 (WES: 6.51%), SH3GLB1 (WES: 3.77%), RBMXL1 (WES: …
Patient 23	GNAS (Plasma: 21.03%), P2RY8 (Plasma: 0.32%)	SKI (WES: 5.95%), DNAJC11 (WES: 3.07%), CELA3B (WES: 3.22%), CSMD2 (WES: 3.9%), CLCA2 (WES: 3.21%), GBP1 (WES: 2.44%), PDE4DIP (WES: 3.82%), ARHGEF11 (WES: 3%), CD1A (WES: 2.56%), CACYBP (WES: 4.39%), BRINP2 (WES: 4.4%), CEP350 (WES: 7.33%), ASPM (WES: 4.55%), KIF21B (WES: 8.12%), KLHL12 (WES: 4.27%), SNTG2 (WES: 4.86%), MBOAT2 (WES: 4.37%), APOB (WES: 2.18%), GAREM2 (WES: 6.62%), SPTBN1 (WES: 2.…
Patient 24	MDM2 (Plasma: 4.1), NKX2-1 (Plasma: 3.3), FOXA1 (Plasma: 3.4), RET (Plasma: 1.77%), AXL (Plasma: 1.72%), FAT1 (Plasma: 0.55%), SOX10 (Plasma: 1.50%), KMT2A (Plasma: 7.32%), PDCD1 (Plasma: 0.30%)	TRIM74 (WES: 1.04%), KIAA1549L (WES: 1.38%), ATP5L (WES: 2.28%), HERC1 (WES: 2.13%), LAMA5 (WES: 2.86%), HMGN5 (WES: 2.97%), FBN2 (WES: 2.05%), CNTNAP2 (WES: 1.53%), H2AFY2 (WES: 1.84%), DUSP16 (WES: 1.78%)
Patient 25	NOTCH1 (Plasma: 0.51%), KDM5C (Plasma: 0.61%)	CAPN2 (WES: 3.7%), TBC1D8 (WES: 4.24%), MGAM (WES: 3.7%), LOC100506127 (WES: 3.64%), KRAS (WES: 3.53%), MGAT2 (WES: 4.34%), CA7 (WES: 6.9%), NUFIP2 (WES: 6.21%), DLG2 (WES: 3.27%), KMT5A (WES: 4.75%), SHD (WES: 5.26%), ZNF610 (WES: 3.13%)
Patient 26	IRS2 (Plasma: 0.80%)	CALML6 (WES: 2.38%), SPSB1 (WES: 1.51%), PLOD1 (WES: 1.99%), ARHGEF19 (WES: 2.34%), SPATA21 (WES: 1.35%), PADI1 (WES: 1.63%), ARHGEF10L (WES: 2.61%), IGSF21 (WES: 3.19%), GRHL3 (WES: 2.96%), ZNF683 (WES: 2.15%), RNF19B (WES: 3.05%), CSMD2 (WES: 1.8%), ZMYM6 (WES: 1.77%), GRIK3 (WES: 2.08%), GJA9 (WES: 1.98%), POMGNT1 (WES: 1.97%), C8B (WES: 2.54%), C1orf141 (WES: 3.09%), RPE65 (WES: 1.58%), ERICH…
Patient 27	SH2B3 (Plasma: 0.72%), SPTA1 (Plasma: 0.39%), KDM6A (Plasma: 0.62%)	SETD2 (WES: 5.23%), BRAF (WES: 5.08%), IGSF3 (WES: 5.29%)
Patient 28	CDKN1C (Plasma: 35.88%)	PRDM2 (WES: 12.78%), ARID1A (WES: 4.52%), BCAR3 (WES: 7.08%), LCE2D (WES: 4.3%), PIK3CA (WES: 4.98%), PDE6B (WES: 7.51%), MAST4 (WES: 5.93%), SGCD (WES: 7.42%), GRM8 (WES: 5.93%), NECAB1 (WES: 6.76%), CDKN2A (WES: 4.51%), RAPGEF1 (WES: 5.35%), GLT6D1 (WES: 7.08%), VWA2 (WES: 6.11%), NKX6-2 (WES: 14.92%), C3AR1 (WES: 6.22%), KRAS (WES: 5.39%), SFSWAP (WES: 4.95%), MMP17 (WES: 7.92%), TPTE2 (WES: 1…
Patient 29	ARID5B (Plasma: 1.74%), PIK3R3 (Plasma: 0.39%), CDK8 (Plasma: 7.08%), TP53 (Plasma: 4.55%), NFE2L2 (Plasma: 7.98%), EPHA3 (Plasma: 4.27%), TET2 (Plasma: 6.46%), SDHA (Plasma: 0.79%)	H6PD (WES: 4.7%), ARHGEF19 (WES: 3.93%), NIPAL3 (WES: 4.54%), ARID1A (WES: 3.36%), GJB4 (WES: 4.12%), UQCRH (WES: 3.06%), TTC39A (WES: 4.31%), EPS15 (WES: 4.32%), PHGDH (WES: 3.02%), DNAH14 (WES: 5.02%), MLK4 (WES: 4.43%), BECN2 (WES: 2.49%), GPR75-ASB3 (WES: 3.83%), EML6 (WES: 4.22%), TCF7L1 (WES: 5.27%), ADRA2B (WES: 2.99%), WDR33 (WES: 3.62%), ITGB6 (WES: 2.61%), FIGN (WES: 2.83%), SATB2 (WES:…
Patient 30	KMT2D (Plasma: 0.62%)	SKI (WES: 16.74%), GPR153 (WES: 4.66%), C1orf64 (WES: 3.75%), PADI6 (WES: 5.09%), RHCE (WES: 4.3%), PAFAH2 (WES: 5.93%), PSMB2 (WES: 3.43%), AGO3 (WES: 3.76%), BMP8B (WES: 3.44%), LOC100129924 (WES: 5.61%), DMAP1 (WES: 4.22%), FAF1 (WES: 5.15%), ZFYVE9 (WES: 4.77%), LEPR (WES: 4.45%), LRRC7 (WES: 2.81%), FPGT-TNNI3K (WES: 5.52%), USP33 (WES: 4.98%), IFI44 (WES: 4.03%), ADGRL4 (WES: 4.69%), CTBS (…
Patient 31	NCOR1 (Plasma: 0.64%), CCND3 (Plasma: 0.54%)	RBMXL1 (WES: 1.43%), MAP4K3 (WES: 4.05%), SFTPB (WES: 3.46%), IGFBP2 (WES: Inf%), SLC16A14 (WES: 1.41%), ATP2B2 (WES: 2.52%), PCDHGA10 (WES: 1.37%), FAM196B (WES: 2.12%), AHCYL2 (WES: 4.41%), FAM83H (WES: 5.98%), DAPK1 (WES: 2.02%), IARS (WES: 2.43%), PRDM11 (WES: 2.11%), ESYT1 (WES: 1.69%), MSI1 (WES: 3.14%), MAP2K1 (WES: 2.03%), HYDIN (WES: 2.37%), KRT10 (WES: 2.64%), LAMA3 (WES: 2.73%), CDH19 …
Patient 32	KMT2D (Plasma: 0.88%), PTEN (Plasma: 0.55%), IGF1R (Plasma: 0.51%)	SSU72 (WES: 7.08%), VPS13D (WES: 7.79%), HNRNPCL2 (WES: 1.87%), RIMS3 (WES: 3%), SGIP1 (WES: 4.37%), RPE65 (WES: 4.4%), FPGT (WES: 5.04%), PTBP2 (WES: 2.07%), COL11A1 (WES: 2.33%), ATP5F1 (WES: 2.57%), POLR3C (WES: 6.12%), LOR (WES: 3.98%), UBAP2L (WES: 2.68%), CD84 (WES: 2.5%), MROH9 (WES: 3.4%), RASAL2 (WES: 5.28%), RGSL1 (WES: 3.73%), SWT1 (WES: 7.03%), LHX9 (WES: 3.45%), PIK3C2B (WES: 1.33%),…
Patient 33	MYCN (Plasma: 0.62%), EP300 (Plasma: 0.90%)	ZBTB17 (WES: 1.76%), FGGY (WES: 3.13%), FPGT-TNNI3K (WES: 2.52%), F5 (WES: 5.41%), CACNA1S (WES: 2.22%), KCTD3 (WES: 1.95%), OR52E4 (WES: 2.01%), MRPL17 (WES: 2.16%), ARHGAP20 (WES: 1.35%), GRIK4 (WES: 4.62%), NFKBIA (WES: 2.45%), C2CD4B (WES: 2.42%), KIF7 (WES: 2.07%), ZNF646 (WES: 1.05%), C16orf78 (WES: 1.31%), STAT5B (WES: 1.38%), FAM117A (WES: 2.16%), SMCHD1 (WES: 2.55%), LAMA1 (WES: 2.64%), …
Patient 34	KMT2D (Plasma: 0.68%), FLT4 (Plasma: 0.52%)	SLC5A9 (WES: 3.45%), COL11A1 (WES: 4.29%), CELSR2 (WES: 3.56%), LINC00869 (WES: 7.14%), GLMP (WES: 5.49%), IQGAP3 (WES: 3.22%), FCRL3 (WES: 3.93%), PRRC2C (WES: 4.21%), ASTN1 (WES: 4.28%), QSOX1 (WES: 5.14%), IVNS1ABP (WES: 4.12%), SLC35F3 (WES: 4.75%), IFT122 (WES: 4.23%), B3GALNT1 (WES: 4.55%), PRKCI (WES: 3.47%), TNIK (WES: 5.56%), COL21A1 (WES: 3.81%), RNGTT (WES: 4.95%), SAMD3 (WES: 5.24%), …
Patient 35	CCND3 (Plasma: 0.66%)	VCAM1 (WES: 3.12%), CFHR1 (WES: 2.65%), URB2 (WES: 1.5%), SNTG2 (WES: 2.11%), FAM98A (WES: 2.15%), MBD4 (WES: 2.06%), LRRC31 (WES: 4.04%), MASP1 (WES: 1.97%), SLC26A1 (WES: 2.16%), UGT2B28 (WES: 2.7%), PRDM5 (WES: 3.01%), MARCHF11 (WES: 10.5%), E2F3 (WES: 3.08%), POM121C (WES: 1.96%), MROH6 (WES: 4.14%), FPGS (WES: 1.5%), EML3 (WES: 1.92%), PPFIA1 (WES: 6.53%), ADCY6 (WES: 2.53%), CSAD (WES: 1.99…
Note: Red: Patients exclusively have CH-assoicated genes in plasma
Green: Patients exclusively have plasma specific gene
Blue: Patients exclusively carry both plasms specific gene and CH-assoicated genes

## Sheet: Table S3
Table S3. List of CH mutations identified in previous study.
Gene	PMID_Citations
DNMT3A	PMID: 28803919;PMID: 29872864;PMID: 31768066;PMID: 33106634;PMID: 37146604;PMID: 34663986;PMID: 36652671
SRSF2	PMID: 28803919;PMID: 29872864;PMID: 31768066;PMID: 33106634;PMID: 34663986;PMID: 36652671
RUNX1	PMID: 28803919;PMID: 29872864;PMID: 31768066;PMID: 37146604;PMID: 34663986;PMID: 36652671
SF3B1	PMID: 28803919;PMID: 29872864;PMID: 31768066;PMID: 33106634;PMID: 34663986;PMID: 36652671
JAK2	PMID: 28803919;PMID: 29872864;PMID: 31768066;PMID: 33106634;PMID: 37146604;PMID: 34663986;PMID: 36652671
ASXL1	PMID: 28803919;PMID: 29872864;PMID: 31768066;PMID: 33106634;PMID: 37146604;PMID: 34663986;PMID: 36652671
PPM1D	PMID: 28803919;PMID: 29872864;PMID: 31768066;PMID: 33106634;PMID: 34663986;PMID: 36652671
TET2	PMID: 28803919;PMID: 29872864;PMID: 31768066;PMID: 33106634;PMID: 37146604;PMID: 34663986;PMID: 36652671
IDH2	PMID: 28803919;PMID: 29872864;PMID: 31768066;PMID: 37146604;PMID: 34663986;PMID: 36652671
U2AF1	PMID: 28803919;PMID: 29872864;PMID: 31768066;PMID: 37146604;PMID: 34663986;PMID: 36652671
TP53	PMID: 28803919;PMID: 29872864;PMID: 31768066;PMID: 33106634;PMID: 34663986;PMID: 36652671
CALR	PMID: 28803919;PMID: 29872864;PMID: 37146604;PMID: 34663986
ZFHX3	PMID: 29872864;PMID: 33106634
TNFRSF14	PMID: 29872864;PMID: 34663986
PIK3CD	PMID: 29872864;PMID: 34663986
ARID1A	PMID: 29872864;PMID: 34663986
RRAGC	PMID: 29872864
MPL	PMID: 28803919;PMID: 29872864;PMID: 37146604;PMID: 34663986;PMID: 36652671
RAD54L	PMID: 29872864
FUBP1	PMID: 29872864
NRAS	PMID: 28803919;PMID: 29872864;PMID: 37146604;PMID: 34663986;PMID: 36652671
RIT1	PMID: 29872864
NTRK1	PMID: 29872864;PMID: 34663986
CDC73	PMID: 29872864
MDM4	PMID: 29872864
HIST3H3	PMID: 29872864
ASXL2	PMID: 29872864;PMID: 34663986;PMID: 36652671
ALK	PMID: 29872864;PMID: 34663986
MSH6	PMID: 29872864
REL	PMID: 29872864;PMID: 34663986
CXCR4	PMID: 29872864;PMID: 34663986
IDH1	PMID: 28803919;PMID: 29872864;PMID: 31768066;PMID: 37146604;PMID: 34663986;PMID: 36652671
CUL3	PMID: 29872864
IRS1	PMID: 29872864
PDCD1	PMID: 29872864;PMID: 34663986
MYD88	PMID: 28803919;PMID: 29872864;PMID: 37146604;PMID: 34663986
CTNNB1	PMID: 29872864
SETD2	PMID: 28803919;PMID: 29872864;PMID: 34663986;PMID: 36652671
MST1	PMID: 29872864
MST1R	PMID: 29872864
BAP1	PMID: 29872864
PBRM1	PMID: 29872864
MITF	PMID: 29872864
FOXP1	PMID: 29872864
SHQ1	PMID: 29872864
ATR	PMID: 29872864;PMID: 34663986
PIK3CA	PMID: 29872864;PMID: 34663986
BCL6	PMID: 29872864;PMID: 34663986
TP63	PMID: 29872864;PMID: 34663986
FGFR3	PMID: 29872864
WHSC1	PMID: 29872864
PDGFRA	PMID: 29872864
KDR	PMID: 29872864
FAT1	PMID: 29872864;PMID: 33106634;PMID: 34663986
SDHA	PMID: 29872864
TERT	PMID: 29872864;PMID: 33106634
IL7R	PMID: 29872864
RICTOR	PMID: 29872864
MAP3K1	PMID: 29872864
PIK3R1	PMID: 29872864
APC	PMID: 29872864
RAD50	PMID: 29872864
CSF1R	PMID: 29872864;PMID: 37146604;PMID: 36652671
PDGFRB	PMID: 29872864;PMID: 34663986
FGFR4	PMID: 29872864
NSD1	PMID: 29872864
FLT4	PMID: 29872864
HIST1H1C	PMID: 29872864;PMID: 34663986
HIST1H3H	PMID: 29872864
MDC1	PMID: 29872864
HLA-B	PMID: 29872864
NOTCH4	PMID: 29872864
PIM1	PMID: 29872864;PMID: 34663986
CCND3	PMID: 29872864;PMID: 34663986
VEGFA	PMID: 29872864
ROS1	PMID: 29872864;PMID: 33106634
LATS1	PMID: 29872864
ESR1	PMID: 29872864
ARID1B	PMID: 29872864;PMID: 34663986
CARD11	PMID: 29872864;PMID: 34663986
ETV1	PMID: 29872864
IKZF1	PMID: 29872864;PMID: 34663986;PMID: 36652671
EGFR	PMID: 29872864;PMID: 33106634
MET	PMID: 29872864
EZH2	PMID: 28803919;PMID: 29872864;PMID: 37146604;PMID: 34663986;PMID: 36652671
KMT2C	PMID: 29872864;PMID: 33106634;PMID: 34663986
DUSP4	PMID: 29872864;PMID: 34663986
FGFR1	PMID: 29872864
TCEB1	PMID: 29872864
NBN	PMID: 29872864
RAD21	PMID: 28803919;PMID: 29872864;PMID: 33106634;PMID: 34663986;PMID: 36652671
AGO2	PMID: 29872864
RECQL4	PMID: 29872864
PTPRD	PMID: 29872864;PMID: 34663986
PAX5	PMID: 29872864;PMID: 34663986
NTRK2	PMID: 29872864
PTCH1	PMID: 29872864;PMID: 34663986
ABL1	PMID: 29872864;PMID: 34663986
TSC1	PMID: 29872864
RXRA	PMID: 29872864
EGFL7	PMID: 29872864
ARID5B	PMID: 29872864;PMID: 34663986
TET1	PMID: 29872864
PTEN	PMID: 29872864;PMID: 34663986;PMID: 36652671
FGFR2	PMID: 29872864
MYOD1	PMID: 29872864
WT1	PMID: 28803919;PMID: 29872864;PMID: 37146604;PMID: 34663986;PMID: 36652671
CCND1	PMID: 29872864;PMID: 34663986
FGF3	PMID: 29872864
INPPL1	PMID: 29872864
PAK1	PMID: 29872864
EED	PMID: 29872864;PMID: 34663986;PMID: 36652671
MRE11A	PMID: 29872864
PGR	PMID: 29872864
BIRC3	PMID: 29872864;PMID: 34663986;PMID: 26837699
ATM	PMID: 28803919;PMID: 29872864;PMID: 31768066;PMID: 33106634;PMID: 34663986;PMID: 26837699
KMT2A	PMID: 29872864;PMID: 36652671
CBL	PMID: 28803919;PMID: 29872864;PMID: 31768066;PMID: 33106634;PMID: 37146604;PMID: 34663986;PMID: 36652671
CCND2	PMID: 29872864
ETV6	PMID: 28803919;PMID: 29872864;PMID: 34663986;PMID: 36652671
CDKN1B	PMID: 29872864
PIK3C2G	PMID: 29872864
KRAS	PMID: 28803919;PMID: 29872864;PMID: 37146604;PMID: 34663986;PMID: 36652671
H3F3C	PMID: 29872864
ARID2	PMID: 29872864;PMID: 33106634
KMT2D	PMID: 29872864;PMID: 33106634;PMID: 34663986;PMID: 36652671
ERBB3	PMID: 29872864
MDM2	PMID: 29872864
IGF1	PMID: 29872864
SH2B3	PMID: 28803919;PMID: 29872864
PTPN11	PMID: 29872864;PMID: 34663986;PMID: 36652671
TBX3	PMID: 29872864
HNF1A	PMID: 29872864
POLE	PMID: 29872864
LATS2	PMID: 29872864
FLT3	PMID: 28803919;PMID: 29872864;PMID: 34663986
FLT1	PMID: 29872864
BRCA2	PMID: 29872864
FOXO1	PMID: 29872864;PMID: 34663986
ERCC5	PMID: 29872864
IRS2	PMID: 29872864
TSHR	PMID: 29872864
DICER1	PMID: 29872864
SPRED1	PMID: 29872864
MGA	PMID: 29872864;PMID: 33106634;PMID: 34663986
NTRK3	PMID: 29872864
BLM	PMID: 29872864
TSC2	PMID: 29872864;PMID: 33106634;PMID: 34663986
GRIN2A	PMID: 29872864;PMID: 33106634
CBFB	PMID: 29872864
CTCF	PMID: 29872864;PMID: 34663986;PMID: 36652671
CDH1	PMID: 29872864
PLCG2	PMID: 29872864;PMID: 34663986
ANKRD11	PMID: 29872864
ALOX12B	PMID: 29872864
NCOR1	PMID: 29872864;PMID: 34663986
FLCN	PMID: 29872864
NF1	PMID: 28803919;PMID: 29872864;PMID: 33106634;PMID: 34663986;PMID: 36652671
STAT5A	PMID: 29872864
STAT3	PMID: 28803919;PMID: 29872864;PMID: 34663986
BRCA1	PMID: 29872864;PMID: 34663986
BRIP1	PMID: 29872864
AXIN2	PMID: 29872864
H3F3B	PMID: 29872864
YES1	PMID: 29872864
PIK3C3	PMID: 29872864
STK11	PMID: 29872864
TCF3	PMID: 29872864
DOT1L	PMID: 29872864
GNA11	PMID: 29872864
DNMT1	PMID: 29872864
CARM1	PMID: 29872864
SMARCA4	PMID: 29872864;PMID: 34663986
NOTCH3	PMID: 29872864;PMID: 33106634
BRD4	PMID: 29872864
JAK3	PMID: 29872864;PMID: 34663986
MEF2B	PMID: 29872864;PMID: 34663986
AKT2	PMID: 29872864
AXL	PMID: 29872864
CD79A	PMID: 29872864;PMID: 34663986
ERF	PMID: 29872864
ERCC2	PMID: 29872864
POLD1	PMID: 29872864
PAK7	PMID: 29872864
DNMT3B	PMID: 29872864;PMID: 33106634
NCOA3	PMID: 29872864
AURKA	PMID: 29872864
GNAS	PMID: 28803919;PMID: 29872864;PMID: 33106634;PMID: 34663986;PMID: 36652671
CHEK2	PMID: 28803919;PMID: 29872864;PMID: 31768066;PMID: 33106634;PMID: 34663986
EP300	PMID: 29872864;PMID: 34663986;PMID: 36652671
CRLF2	PMID: 29872864
ZRSR2	PMID: 28803919;PMID: 29872864;PMID: 34663986
BCOR	PMID: 28803919;PMID: 29872864;PMID: 33106634;PMID: 34663986;PMID: 36652671
KDM6A	PMID: 29872864;PMID: 34663986;PMID: 36652671
RBM10	PMID: 29872864
KDM5C	PMID: 29872864
AR	PMID: 29872864
MED12	PMID: 29872864;PMID: 33106634
ATRX	PMID: 29872864
BTK	PMID: 29872864;PMID: 34663986
STAG2	PMID: 28803919;PMID: 29872864;PMID: 34663986;PMID: 36652671
FAM58A	PMID: 29872864
NOTCH1	PMID: 26837699;PMID: 34989420;PMID: 28314854
	l

## Sheet: Table S4
Table S4 The interact HR and p value of PFS and OS comparing ICI-chemo versus chemo stratified by different cutoffs of MTM and MSAF
cutoff (feature high group%)	HR_treatment (ICI-chemo vs. chemo)	HR_95%CI_lower_treatment	HR_95%CI_upper_treatment	p.value_treatment (ICI-chemo vs. chemo)	HR_feature.group （high group vs.low group）	HR_95%CI_lower_feature.group	HR_95%CI_upper_feature.group	p.value_feature.group （high group vs.low group）	HR_interaction	HR_95%CI_lower_interaction	HR_95%CI_upper_interactiont	interaction p	Outcome	Feature
86.3	0.49	0.377	0.637	1.03e-07	0.658	0.401	1.08	0.0971	1.29	0.675	2.48	0.437	PFS	MSAF
81.7	0.498	0.38	0.651	3.53e-07	0.656	0.417	1.03	0.068	1.12	0.618	2.04	0.705	PFS	MSAF
70.5	0.462	0.346	0.618	1.83e-07	0.551	0.369	0.825	0.00376	1.27	0.758	2.14	0.361	PFS	MSAF
60.3	0.44	0.322	0.601	2.49e-07	0.541	0.369	0.793	0.00165	1.39	0.858	2.27	0.18	PFS	MSAF
50.6	0.464	0.332	0.65	7.63e-06	0.528	0.363	0.768	0.000845	1.18	0.734	1.9	0.494	PFS	MSAF
40.2	0.47	0.321	0.688	0.000101	0.607	0.416	0.887	0.00997	1.15	0.711	1.87	0.562	PFS	MSAF
30.3	0.517	0.337	0.794	0.00254	0.586	0.393	0.875	0.00889	1	0.602	1.67	0.991	PFS	MSAF
20.1	0.477	0.284	0.803	0.00528	0.607	0.389	0.949	0.0285	1.11	0.623	1.99	0.716	PFS	MSAF
10.4	0.535	0.267	1.07	0.0775	0.513	0.287	0.918	0.0247	0.963	0.461	2.01	0.92	PFS	MSAF
86.3	0.681	0.513	0.904	0.00783	0.391	0.189	0.811	0.0116	1.72	0.702	4.2	0.236	OS	MSAF
81.7	0.686	0.513	0.917	0.0109	0.459	0.249	0.846	0.0125	1.41	0.654	3.03	0.383	OS	MSAF
70.5	0.712	0.524	0.967	0.0295	0.522	0.316	0.861	0.011	1.11	0.588	2.09	0.75	OS	MSAF
60.3	0.741	0.535	1.03	0.0711	0.575	0.365	0.908	0.0175	1.02	0.578	1.82	0.934	OS	MSAF
50.6	0.793	0.558	1.13	0.195	0.598	0.389	0.918	0.0188	0.877	0.51	1.51	0.637	OS	MSAF
40.2	0.862	0.58	1.28	0.463	0.665	0.434	1.02	0.0603	0.765	0.447	1.31	0.331	OS	MSAF
30.3	0.912	0.588	1.42	0.682	0.603	0.388	0.937	0.0244	0.737	0.423	1.28	0.281	OS	MSAF
20.1	0.663	0.388	1.13	0.134	0.554	0.341	0.901	0.0172	1.15	0.618	2.13	0.662	OS	MSAF
10.4	0.637	0.309	1.32	0.224	0.493	0.267	0.909	0.0235	1.18	0.54	2.57	0.681	OS	MSAF
82.4	0.492	0.377	0.643	1.97e-07	0.626	0.389	1.01	0.054	1.24	0.674	2.29	0.488	PFS	MTM/mL
81.7	0.502	0.384	0.656	4.38e-07	0.626	0.389	1.01	0.0537	1.15	0.624	2.1	0.662	PFS	MTM/mL
71	0.465	0.349	0.62	1.83e-07	0.51	0.34	0.763	0.00105	1.16	0.684	1.96	0.586	PFS	MTM/mL
60.3	0.455	0.334	0.619	5.56e-07	0.549	0.375	0.804	0.0021	1.28	0.785	2.08	0.324	PFS	MTM/mL
50.1	0.501	0.359	0.7	5.07e-05	0.581	0.4	0.844	0.00441	1.05	0.653	1.69	0.839	PFS	MTM/mL
40.5	0.456	0.313	0.662	3.81e-05	0.473	0.323	0.693	0.00012	1.15	0.709	1.86	0.575	PFS	MTM/mL
30	0.518	0.336	0.799	0.00293	0.543	0.36	0.818	0.00346	0.965	0.577	1.61	0.892	PFS	MTM/mL
20.1	0.644	0.384	1.08	0.0963	0.616	0.394	0.962	0.0332	0.787	0.44	1.41	0.419	PFS	MTM/mL
10.2	0.516	0.247	1.08	0.0774	0.513	0.287	0.917	0.0243	1.02	0.469	2.21	0.965	PFS	MTM/mL
82.4	0.694	0.52	0.925	0.0127	0.429	0.222	0.83	0.012	1.48	0.663	3.32	0.337	OS	MTM/mL
81.7	0.708	0.531	0.944	0.0185	0.429	0.222	0.83	0.012	1.35	0.605	3.03	0.461	OS	MTM/mL
60.3	0.73	0.528	1.01	0.0567	0.533	0.338	0.84	0.00677	1.03	0.578	1.83	0.922	OS	MTM/mL
50.1	0.832	0.587	1.18	0.304	0.59	0.384	0.905	0.0158	0.793	0.46	1.37	0.403	OS	MTM/mL
40.5	0.836	0.565	1.24	0.372	0.568	0.371	0.87	0.00939	0.776	0.453	1.33	0.356	OS	MTM/mL
30	0.843	0.533	1.33	0.463	0.573	0.363	0.905	0.0168	0.783	0.445	1.38	0.397	OS	MTM/mL
20.1	0.952	0.564	1.61	0.855	0.534	0.329	0.868	0.0114	0.732	0.398	1.35	0.316	OS	MTM/mL
10.2	0.839	0.399	1.76	0.643	0.52	0.276	0.981	0.0434	0.87	0.392	1.93	0.731	OS	MTM/mL
Abbreviation: MSAF, Maximum Somatic Allele Frequency; MTM/mL,mean tumor molecules per ml; OS,Overall Survival; PFS,Progression-Free Survival; HR, Hazard Ratio; ITT, Intention to treat; BEP, biomarker evaluable population.

## Sheet: Table S5
Table S5. Multivariate Cox Regression Analysis for Progression-Free Survival (PFS)
Variable	p value	HR	95%CI lower	95%CI upper
TMB (continuous variable)	0.00914703	0.999637	0.999364	0.99991
Age (<65 vs. ≥65)	0.111818	1.21668	0.955401	1.54942
Gender (female vs.male)	0.508694	0.872534	0.582317	1.30739
Smoke (non-smoker vs.smoker)	0.863458	1.03058	0.731116	1.45271
PDL1 （<1%）	0.012519
PDL1(1-50%)	0.113377	1.27995	0.942953	1.73738
PDL1(>50%)	0.00333162	1.6382	1.17824	2.27773
ctDNA_positive_C1D1 (yes vs. no)	0.0355339	0.687718	0.485091	0.974984
Treatment (chemo vs. ICI-chemo)	9.04616e-09	2.29693	1.7298	3.04999
ctDNA_positive_C1D1*treatment	0.0324705	0.596777	0.339764	0.948206
Table S5. Multivariate Cox Regression Analysis for Overall Survival (OS)
Variable	p value	HR	95%CI lower	95%CI upper
TMB (continuous variable)	0.00432365	0.999488	0.999136	0.99984
Age (<65 vs. ≥65)	0.00222626	1.51985	1.16222	1.98752
Gender (female vs.male)	0.133943	0.696944	0.43465	1.11752
Smoke (non-smoker vs.smoker)	0.724479	1.07111	0.73105	1.56935
PDL1 （<1%）	0.000562905
PDL1(1-50%)	0.00148911	1.8335	1.26138	2.66511
PDL1(>50%)	0.000141306	2.15117	1.44995	3.19151
ctDNA_positive_C1D1 (yes vs. no)	0.0023693	0.519247	0.340284	0.792331
Treatment (chemo vs. ICI-chemo)	0.0141102	1.45106	1.07789	1.95343
ctDNA_positive_C1D1*treatment	0.232053	0.634951	0.301461	1.33736

## Sheet: Table S6
Table S6. The clinical characterisitic between tumor-informed ctDNA positive and tumor informed ctDNA negative group
		ctDNA negative (N = 94)	ctDNA positive (N = 299)	p
Age (%)	≥65	33(35.1)	120(40.1)	0.28
	<65	61(64.9)	179(59.9)
Sex (%)	Female	24 (25.5)	48 ( 16.1)	0.06
	Male	70 (74.5)	251 ( 83.9)
Smoke (%)	Non-Smoker	43 (45.7)	79 ( 26.4)	0.001
	Smoker	51 (54.3)	220 ( 73.6)
Stage (%)	IIIB	11 (11.7)	34 ( 11.4)	0.3
	IIIC	4 ( 4.3)	19 ( 6.4)
	IVA	50 (53.2)	128 ( 42.8)
	IVB	29 (30.9)	118 ( 39.5)
Histology (%)	Non-squamous	72 (76.6)	128 ( 42.8)	<0.001
	Squamous	22 (23.4)	171 ( 57.2)
Visceral metastasis (%)	No	15 (16.0)	53 ( 17.7)	0.81
	Yes	79 (84.0)	246 ( 82.3)
Bone metastasis (%)	No	52 (65.8)	159 ( 64.6)	0.95
	Yes	27 (34.2)	87 ( 35.4)
Brain metastasis (%)	No	78 (98.7)	243 ( 98.8)	1
	Yes	1 ( 1.3)	3 ( 1.2)
ECOG	1	70 (74.5)	235 (78.6)	0.4
	0	24 (25.5)	64 (21.4)
PDL1 (%)	1%≤TC＜50%	40 (42.6)	142 ( 47.5)	0.12
	TC＜1%	37 (39.4)	85 ( 28.4)
	TC≥50%	17 (18.1)	72 ( 24.1)
Prior neoadjuvant (%)	No	93 (98.9)	299 (100.0)	0.54
	Yes	1 ( 1.1)	0 ( 0.0)
Prior adjuvant (%)	No	82 (87.2)	291 ( 97.3)	<0.001
	Yes	12 (12.8)	8 ( 2.7)
Tumor size (mm)	mean	78.3	52.7	<0.001
				iiiiiiiiik

## Sheet: Table S7
Table S7. Clinical information of CHOICE-01 in tumor-informed ctDNA- group
name	age	gender	smoke	stage	stage_new	Tstage	Nstage	Mstage	histology	visceral_metastasis	bone_metastasis	brain_metastasis	BOR	treatment	ECOG	PDL1	prior_neo_or_adjuvant	prior_neoadjuvant	prior_adjuvant	ctDNA_positive_C1D1
S80002	29	Female	Non-Smoker	IVB	IV	T3	N3	M1c	Non-squamous	Yes	Yes	No	PR	chemo	0	1%<TC<50%	no	No	No	no
S80001	33	Male	Non-Smoker	IVB	IV	T4	N2	M1c	Non-squamous	Yes	Yes	No	SD	chemo	0	TC>1%	no	No	No	no
S78005	68	Male	Smoker	IVA	IV	T4	N3	M1a	Non-squamous	Yes	No	No	PR	chemo	1	TC>50%	no	No	No	no
S78004	54	Male	Non-Smoker	IVA	IV	T2b	N0	M1a	Non-squamous	Yes	No	No	SD	ICI-chemo	1	TC>1%	no	No	No	no
S76003	70	Male	Smoker	IIIB	III	T2a	N3	M0	Squamous	No	NA	NA	PR	ICI-chemo	0	TC>50%	no	No	No	no
S70003	58	Female	Non-Smoker	IVB	IV	T4	N0	M1c	Non-squamous	Yes	No	No	SD	chemo	0	1%<TC<50%	no	No	No	no
S70002	58	Female	Non-Smoker	IIIB	III	T4	N2	M0	Non-squamous	No	NA	NA	SD	ICI-chemo	0	TC>1%	no	No	No	no
S69013	53	Male	Smoker	IIIB	III	T3	N2	M0	Squamous	No	NA	NA	NA	ICI-chemo	1	TC>1%	no	No	No	no
S69008	56	Male	Smoker	IVB	IV	T4	N3	M1c	Non-squamous	Yes	Yes	No	PR	ICI-chemo	1	TC>1%	no	No	No	no
S66008	56	Male	Smoker	IVB	IV	T2a	N3	M1c	Non-squamous	Yes	Yes	No	PR	ICI-chemo	1	TC>1%	no	No	No	no
S61005	73	Male	Smoker	IIIB	III	T3	N2	M0	Non-squamous	No	NA	NA	SD	ICI-chemo	1	TC>1%	no	No	No	no
S60010	71	Male	Smoker	IVA	IV	T2a	N3	M1a	Squamous	Yes	No	No	PR	ICI-chemo	1	1%<TC<50%	no	No	No	no
S60008	57	Male	Non-Smoker	IVA	IV	T4	N2	M1b	Non-squamous	Yes	No	No	SD	chemo	1	TC>1%	no	No	No	no
S59012	55	Male	Smoker	IVB	IV	T4	N3	M1c	Non-squamous	Yes	Yes	No	SD	ICI-chemo	0	TC>1%	no	No	No	no
S59008	64	Male	Smoker	IIIC	III	T3	N3	M0	Non-squamous	No	NA	NA	PR	ICI-chemo	1	TC>1%	no	No	No	no
S58007	43	Male	Non-Smoker	IVA	IV	T1b	N2	M1b	Non-squamous	Yes	Yes	No	PR	ICI-chemo	0	TC>1%	yes	No	Yes	no
S51004	64	Male	Smoker	IVA	IV	T3	N2	M1b	Squamous	Yes	Yes	No	PR	chemo	0	TC>1%	no	No	No	no
S50005	52	Female	Non-Smoker	IVA	IV	T3	N0	M1a	Non-squamous	Yes	No	No	SD	chemo	1	1%<TC<50%	no	No	No	no
S49001	73	Male	Smoker	IVA	IV	T2a	N2	M1a	Non-squamous	Yes	No	No	SD	ICI-chemo	1	TC>1%	no	No	No	no
S48017	53	Male	Smoker	IVB	IV	T3	N3	M1c	Squamous	Yes	No	No	SD	ICI-chemo	1	1%<TC<50%	no	No	No	no
S47039	52	Male	Smoker	IVA	IV	T2a	N1	M1a	Squamous	Yes	No	No	PR	ICI-chemo	1	1%<TC<50%	no	No	No	no
S47034	58	Male	Smoker	IIIB	III	T1c	N3	M0	Non-squamous	No	NA	NA	PR	ICI-chemo	1	TC>50%	yes	No	Yes	no
S47025	55	Male	Smoker	IVA	IV	T4	N3	M1a	Non-squamous	Yes	No	No	PR	ICI-chemo	1	TC>50%	no	No	No	no
S47023	44	Male	Non-Smoker	IVA	IV	T2a	N2	M1a	Non-squamous	Yes	No	No	SD	chemo	1	TC>1%	no	No	No	no
S47010	65	Male	Smoker	IVB	IV	T1b	N2	M1c	Non-squamous	Yes	Yes	No	PR	ICI-chemo	1	TC>1%	no	No	No	no
S47003	51	Female	Non-Smoker	IVA	IV	T4	N3	M1a	Non-squamous	Yes	No	No	SD	ICI-chemo	1	TC>50%	no	No	No	no
S47002	59	Female	Non-Smoker	IVA	IV	T3	N3	M1b	Squamous	Yes	Yes	No	PR	chemo	1	TC>1%	no	No	No	no
S45017	66	Male	Smoker	IVB	IV	T2a	N0	M1c	Non-squamous	Yes	No	No	PR	ICI-chemo	0	TC>50%	no	No	No	no
S45008	56	Male	Smoker	IVB	IV	T4	Nx	M1c	Non-squamous	Yes	Yes	No	SD	chemo	0	TC>1%	no	No	No	no
S43007	73	Female	Non-Smoker	IVB	IV	T4	N0	M1c	Non-squamous	Yes	Yes	No	SD	chemo	1	1%<TC<50%	no	No	No	no
S43005	45	Female	Non-Smoker	IVB	IV	T4	N3	M1c	Non-squamous	Yes	No	No	PR	ICI-chemo	0	TC>1%	no	No	No	no
S42002	59	Male	Smoker	IIIC	III	T4	N3	M0	Non-squamous	No	NA	NA	PR	ICI-chemo	0	1%<TC<50%	no	No	No	no
S39021	67	Male	Smoker	IVA	IV	T1c	N3	M1b	Non-squamous	Yes	No	No	PR	ICI-chemo	1	TC>1%	no	No	No	no
S39011	74	Male	Smoker	IVA	IV	T4	N3	M1b	Non-squamous	Yes	No	No	PR	ICI-chemo	1	1%<TC<50%	no	No	No	no
S39007	57	Female	Non-Smoker	IVA	IV	T0	N0	M1a	Squamous	Yes	No	No	SD	ICI-chemo	1	TC>1%	yes	Yes	Yes	no
S36027	66	Male	Smoker	IVA	IV	T2a	N0	M1a	Non-squamous	Yes	No	No	PR	chemo	0	1%<TC<50%	yes	No	Yes	no
S36015	59	Male	Smoker	IVA	IV	Tx	N2	M1a	Non-squamous	Yes	No	No	PR	chemo	1	TC>1%	yes	No	Yes	no
S36013	65	Male	Non-Smoker	IVA	IV	T2a	N0	M1a	Non-squamous	Yes	No	No	SD	ICI-chemo	0	TC>1%	no	No	No	no
S35011	64	Male	Non-Smoker	IVA	IV	T0	N3	M1a	Squamous	Yes	No	No	PR	ICI-chemo	0	TC>50%	no	No	No	no
S34023	69	Male	Smoker	IVA	IV	T2b	N2	M1a	Non-squamous	Yes	No	No	PR	ICI-chemo	1	1%<TC<50%	no	No	No	no
S34020	60	Male	Non-Smoker	IIIB	III	T2a	N3	M0	Non-squamous	No	NA	NA	PR	ICI-chemo	1	1%<TC<50%	yes	No	Yes	no
S34016	50	Male	Smoker	IVB	IV	T1b	N3	M1c	Non-squamous	Yes	No	No	PR	ICI-chemo	1	TC>50%	no	No	No	no
S34011	53	Male	Smoker	IVA	IV	T4	N2	M1a	Non-squamous	Yes	No	No	PR	ICI-chemo	1	1%<TC<50%	no	No	No	no
S33013	70	Male	Smoker	IIIC	III	T4	N3	M0	Squamous	No	NA	NA	SD	chemo	1	1%<TC<50%	no	No	No	no
S33010	53	Male	Smoker	IVA	IV	T4	N1	M1a	Squamous	Yes	No	No	PR	ICI-chemo	1	1%<TC<50%	no	No	No	no
S32011	68	Male	Smoker	IVA	IV	T3	N2	M1b	Non-squamous	Yes	Yes	No	SD	ICI-chemo	0	1%<TC<50%	no	No	No	no
S32007	62	Male	Smoker	IVB	IV	T4	N3	M1c	Non-squamous	Yes	No	No	PR	ICI-chemo	0	1%<TC<50%	no	No	No	no
S32004	70	Female	Non-Smoker	IVB	IV	T1c	N1	M1c	Non-squamous	Yes	Yes	No	SD	ICI-chemo	0	TC>1%	no	No	No	no
S26035	58	Male	Non-Smoker	IVB	IV	T4	N0	M1c	Non-squamous	Yes	Yes	No	SD	chemo	1	1%<TC<50%	no	No	No	no
S26015	57	Female	Non-Smoker	IVB	IV	T1c	N3	M1c	Non-squamous	Yes	Yes	No	PR	ICI-chemo	1	TC>1%	no	No	No	no
S25001	48	Male	Non-Smoker	IIIB	III	T3	N2	M0	Squamous	No	NA	NA	PR	chemo	1	1%<TC<50%	no	No	No	no
S23006	70	Male	Non-Smoker	IVA	IV	T4	N3	M1a	Non-squamous	Yes	No	No	PR	ICI-chemo	1	1%<TC<50%	no	No	No	no
S21006	70	Male	Smoker	IVB	IV	T4	N1	M1c	Squamous	Yes	Yes	No	PR	ICI-chemo	1	TC>50%	no	No	No	no
S21002	73	Female	Non-Smoker	IVA	IV	T2b	N1	M1a	Non-squamous	Yes	No	No	SD	ICI-chemo	1	1%<TC<50%	no	No	No	no
S18001	70	Male	Smoker	IVB	IV	T2b	N3	M1c	Non-squamous	Yes	Yes	No	SD	ICI-chemo	0	TC>50%	no	No	No	no
S17002	58	Male	Smoker	IVA	IV	T1b	N3	M1a	Non-squamous	Yes	No	No	PR	ICI-chemo	1	TC>50%	no	No	No	no
S17001	58	Female	Non-Smoker	IVB	IV	T4	N2	M1c	Non-squamous	Yes	Yes	No	PR	ICI-chemo	1	TC>1%	no	No	No	no
S16011	73	Male	Smoker	IVA	IV	T3	N2	M1b	Non-squamous	Yes	No	No	SD	chemo	1	TC>1%	no	No	No	no
S15003	60	Female	Non-Smoker	IVA	IV	T1b	N1	M1a	Non-squamous	Yes	No	No	SD	ICI-chemo	0	TC>1%	no	No	No	no
S13020	74	Male	Smoker	IIIB	III	T3	N2	M0	Non-squamous	No	NA	NA	SD	ICI-chemo	1	TC>1%	no	No	No	no
S13017	58	Male	Smoker	IVB	IV	T2a	N2	M1c	Squamous	Yes	No	No	PR	chemo	0	1%<TC<50%	no	No	No	no
S13002	46	Male	Non-Smoker	IVA	IV	T4	N2	M1b	Squamous	Yes	Yes	No	SD	ICI-chemo	1	TC>50%	no	No	No	no
S12010	70	Male	Non-Smoker	IVB	IV	T2b	N3	M1c	Non-squamous	Yes	Yes	No	PR	ICI-chemo	1	TC>1%	no	No	No	no
S11025	68	Male	Smoker	IVA	IV	T3	N2	M1b	Non-squamous	Yes	Yes	No	SD	ICI-chemo	0	1%<TC<50%	no	No	No	no
S11017	52	Male	Non-Smoker	IVA	IV	T1c	N3	M1b	Non-squamous	Yes	Yes	No	PR	chemo	1	1%<TC<50%	no	No	No	no
S11011	73	Male	Non-Smoker	IVA	IV	T2a	N2	M1a	Non-squamous	Yes	No	No	PR	ICI-chemo	1	1%<TC<50%	no	No	No	no
S11002	64	Female	Non-Smoker	IVA	IV	T1c	N0	M1a	Non-squamous	Yes	No	No	PR	ICI-chemo	1	1%<TC<50%	no	No	No	no
S10022	62	Male	Non-Smoker	IVB	IV	T4	N3	M1c	Non-squamous	Yes	Yes	No	SD	ICI-chemo	1	1%<TC<50%	no	No	No	no
S10003	74	Male	Smoker	IVA	IV	T0	N0	M1a	Squamous	Yes	No	No	PR	ICI-chemo	1	TC>50%	no	No	No	no
S09004	64	Male	Smoker	IIIB	III	T2a	N3	M0	Non-squamous	No	NA	NA	SD	chemo	0	TC>50%	no	No	No	no
S09002	55	Female	Non-Smoker	IVA	IV	Tx	N0	M1a	Non-squamous	Yes	No	No	PR	chemo	1	1%<TC<50%	yes	No	Yes	no
S08019	60	Male	Non-Smoker	IIIC	III	T3	N3	M0	Squamous	No	NA	NA	PR	ICI-chemo	1	TC>1%	no	No	No	no
S08017	56	Male	Smoker	IVA	IV	T2b	N0	M1a	Non-squamous	Yes	No	No	PR	ICI-chemo	1	TC>1%	no	No	No	no
S08016	47	Male	Non-Smoker	IVA	IV	T4	N3	M1a	Non-squamous	Yes	No	No	SD	chemo	1	TC>1%	no	No	No	no
S08007	55	Male	Smoker	IVA	IV	T2a	N0	M1a	Squamous	Yes	No	No	PR	chemo	1	TC>50%	no	No	No	no
S06004	65	Female	Non-Smoker	IVA	IV	T4	N2	M1a	Non-squamous	Yes	No	No	PR	chemo	0	TC>50%	no	No	No	no
S05003	69	Male	Smoker	IIIB	III	T2b	N3	M0	Squamous	No	NA	NA	PR	ICI-chemo	1	TC>50%	no	No	No	no
S05001	65	Female	Non-Smoker	IVB	IV	T1a	N2	M1c	Non-squamous	Yes	Yes	No	PR	ICI-chemo	1	TC>1%	yes	No	Yes	no
S04030	71	Male	Smoker	IVA	IV	T4	N3	M1a	Non-squamous	Yes	No	No	SD	chemo	1	1%<TC<50%	no	No	No	no
S04029	56	Male	Smoker	IIIB	III	T1b	N3	M0	Non-squamous	No	NA	NA	NA	ICI-chemo	1	1%<TC<50%	no	No	No	no
S04014	74	Male	Smoker	IVB	IV	T4	N2	M1c	Non-squamous	Yes	No	Yes	SD	ICI-chemo	1	1%<TC<50%	no	No	No	no
S04013	38	Female	Non-Smoker	IVB	IV	T4	N2	M1c	Squamous	Yes	No	No	PR	ICI-chemo	1	1%<TC<50%	no	No	No	no
S04003	58	Male	Smoker	IVA	IV	T4	N2	M1b	Non-squamous	Yes	No	No	PR	ICI-chemo	1	TC>1%	no	No	No	no
S02005	64	Male	Smoker	IVA	IV	T4	N2	M1a	Non-squamous	Yes	No	No	SD	ICI-chemo	1	1%<TC<50%	no	No	No	no
S02004	40	Male	Non-Smoker	IVA	IV	T3	N3	M1b	Non-squamous	Yes	Yes	No	PR	ICI-chemo	1	TC>1%	no	No	No	no
S01058	60	Female	Non-Smoker	IVA	IV	T4	N3	M1a	Non-squamous	Yes	No	No	PR	ICI-chemo	1	1%<TC<50%	yes	No	Yes	no
S01055	59	Female	Non-Smoker	IVB	IV	T4	N3	M1c	Squamous	Yes	No	No	PR	ICI-chemo	1	1%<TC<50%	no	No	No	no
S01050	54	Male	Smoker	IVA	IV	T1c	N2	M1b	Non-squamous	Yes	Yes	No	PR	ICI-chemo	1	1%<TC<50%	no	No	No	no
S01041	69	Female	Non-Smoker	IVA	IV	T2b	N0	M1a	Non-squamous	Yes	No	No	PR	chemo	1	1%<TC<50%	no	No	No	no
S01027	57	Male	Smoker	IVB	IV	T4	N3	M1c	Non-squamous	Yes	No	No	PR	chemo	1	TC>1%	yes	No	Yes	no
S01026	65	Male	Smoker	IVA	IV	Tx	N2	M1a	Squamous	Yes	No	No	SD	chemo	1	1%<TC<50%	yes	No	Yes	no
S01023	61	Female	Non-Smoker	IVA	IV	T4	N2	M1a	Non-squamous	Yes	No	No	PR	chemo	1	TC>1%	no	No	No	no
S01007	64	Male	Smoker	IVB	IV	T1c	N0	M1c	Non-squamous	Yes	Yes	No	SD	chemo	1	1%<TC<50%	no	No	No	no
S01005	64	Female	Non-Smoker	IVA	IV	T4	N3	M1a	Non-squamous	Yes	No	No	PR	chemo	1	1%<TC<50%	yes	No	Yes	no

## Sheet: Table S8
Table S8. The significant altered driver mutations between ctDNA positive and ctDNA negative group in baseline
gene	Coefficients	OR	P_value	P_adjusted
CSMD3	0.67129	1.95676	0.0121455	0.37651
KEAP1	1.5443	4.68468	0.0114726	0.37651
KMT2D	0.791737	2.20723	0.0188486	0.467445
LRP1B	0.87469	2.39813	0.00200956	0.124592
NFE2L2	1.29073	3.63545	0.0360463	0.638535
NOTCH1	1.63513	5.13011	0.0271747	0.56161
PTEN	1.25525	3.50871	0.0417541	0.647189
TP53	1.36054	3.89831	6.99765e-08	8.67709e-06

## Sheet: Table S9
Table S9. The comparation of clinical characteristics in BEP and ITT in RATIONALE-304/307 study.
	ITT (N=674)			BEP (N=144)
	Chemo (N=218)	ICI+chemo (N=456)	P value	Chemo (N=45)	ICI+chemo (N=99)	P value
Age	60.33 (8.40)	60.33 (8.40)	0.789	61.24 (8.32)	61.34 (7.84)	0.945
SEX (%)
Female	37 ( 17.0)	74 ( 16.2)	0.894	3 ( 6.7)	16 ( 16.2)	0.195
Male	181 ( 83.0)	382 ( 83.8)		42 ( 93.3)	83 ( 83.8)
ECOG (%)
0	53 ( 24.3)	103 ( 22.6)	0.69	14 ( 31.1)	32 ( 32.3)	1
1	165 ( 75.7)	353 ( 77.4)		31 ( 68.9)	67 ( 67.7)
SMOKER (%)
CURRENT	40 ( 18.3)	77 ( 16.9)	0.445	9 ( 20.0)	18 ( 18.2)	0.883
FORMER	117 ( 53.7)	268 ( 58.8)		28 ( 62.2)	60 ( 60.6)
NEVER	61 ( 28.0)	111 ( 24.3)		8 ( 17.8)	21 ( 21.2)
STAGE (%)
IIIB	63 ( 28.9)	118 ( 25.9)	0.462	8 ( 17.8)	22 ( 22.2)	0.698
IV	155 ( 71.1)	338 ( 74.1)		37 ( 82.2)	77 ( 77.8)
PDL1.TC (%)
>1%	129 ( 60.3)	268 ( 59.7)	0.952	27 ( 60.0)	54 ( 54.5)	0.667
≤1%	85 ( 39.7)	181 ( 40.3)		18 ( 40.0)	45 ( 45.5)
Brain metastasis (%)
Yes	7 (100.0)	15 (100.0)	NA	2 (100.0)	3 (100.0)	NA
LDH (mean (SD))	246.92 (129.85)	240.13 (127.19)	0.521	252.84 (103.18)	259.23 (162.24)	0.811
Abbreviation: BEP, biomarker evaluable population; ITT, Intention to treat; ECOG, Eastern Cooperative Oncology Group; TC, tumor cell.

## Sheet: Table S10 520 gene list
Table S10. 520 panel gene list
ABL1	BTK	DIS3	FGF6	HIST1H3J	MAGI2	NOTCH1	PNRC1	RPA1	TAF1	ABL2	CALR
DNAJB1	FGF7	HIST2H3C	MALT1	NOTCH2	POLD1	RPS6KA4	TBX3	ABRAXAS1	CARD11	DNMT1	FGFR1
HIST2H3D	MAP2K1	NOTCH3	POLE	RPS6KB2	TCF3	ACVR1	CASP8	DNMT3A	FGFR2	HIST3H3	MAP2K2
NOTCH4	POM121L12	RPTOR	TCF7L2	ACVR1B	CBFB	DNMT3B	FGFR3	HLA-A	MAP2K4	NPM1	PPM1D
RUNX1	TENT5C	ADGRA2	CBL	DOT1L	FGFR4	HNF1A	MAP3K1	NR4A3	PPP2R1A	RUNX1T1	TERC
AKT1	CCND1	E2F3	FH	HNF1B	MAP3K13	NRAS	PPP2R2A	RYBP	TERT	AKT2	CCND2
EED	FLCN	HOXB13	MAP3K14	NRG1	PPP6C	SDHA	TET1	AKT3	CCND3	EGFL7	FLT1
HRAS	MAPK1	NSD1	PRDM1	SDHAF2	TET2	ALK	CCNE1	EGFR	FLT3	HSD3B1	MAPK3
NTHL1	PREX2	SDHB	TGFBR1	ALOX12B	CD274	EIF1AX	FLT4	HSP90AA1	MAX	NTRK1	PRKAR1A
SDHC	TGFBR2	AMER1	CD276	EIF4A2	FOXA1	ICOSLG	MCL1	NTRK2	PRKCI	SDHD	TIPARP
ANKRD11	CD79A	EIF4E	FOXL2	ID3	MDC1	NTRK3	PRKDC	SETD2	TMEM127	APC	CD79B
ELOC	FOXO1	IDH1	MDM2	NUP93	PRKN	SF3B1	TMPRSS2	APCDD1	CDC73	EMSY	FOXP1
IDH2	MDM4	PAK1	PRSS8	SH2B3	TNFAIP3	AR	CDH1	EP300	FRS2	IFNGR1	MED12
PAK3	PTCH1	SH2D1A	TNFRSF14	ARAF	CDK12	EPCAM	FUBP1	IGF1	MEF2B	PAK5	PTEN
SHQ1	TNFSF11	ARFRP1	CDK4	EPHA2	FYN	IGF1R	MEN1	PALB2	PTK2	SLIT2	TOP1
ARID1A	CDK6	EPHA3	GABRA6	IGF2	MET	PARP1	PTPN11	SLX4	TOP2A	ARID1B	CDK8
EPHA5	GALNT12	IKBKE	MGA	PARP2	PTPRD	SMAD2	TP53	ARID2	CDKN1A	EPHA7	GATA1
IKZF1	MITF	PARP3	PTPRS	SMAD3	TP63	ARID5B	CDKN1B	EPHB1	GATA2	IL10	MLH1
PARP4	PTPRT	SMAD4	TRAF2	ASXL1	CDKN1C	ERBB2	GATA3	IL7R	MLH3	PAX5	QKI
SMARCA4	TRAF7	ASXL2	CDKN2A	ERBB3	GATA4	INHA	MPL	PBRM1	RAB35	SMARCB1	TRRAP
ATF1	CNDK2B	ERBB4	GATA6	INHBA	MRE11	PDCD1	RAC1	SMARCD1	TSC1	ATM	CDKN2C
ERCC1	GID4	INPP4A	MSH2	PDCD1LG2	RAD21	SMO	TSC2	ATR	CEBPA	ERCC2	GLI1
INPP4B	MSH3	PDGFRA	RAD50	SNCAIP	TSHR	ATRX	CENPA	ERCC3	GNA11	INSR	MSH6
PDGFRB	RAD51	SOCS1	U2AF1	AURKA	CHD1	ERCC4	GNA13	IRF2	MST1	PDK1	RAD51B
SOX10	VEGFA	AURKB	CHD2	ERCC5	GNAQ	IRF4	MST1R	PDPK1	RAD51C	SOX17	VEGFB
AXIN1	CHD4	ERG	GNAS	IRS1	MTOR	PGR	RAD51D	SOX2	VEGFC	AXIN2	CHEK1
ERRFI1	GPS2	IRS2	MUTYH	PHOX2B	RAD52	SOX9	VHL	AXL	CHEK2	ESR1	GREM1
JAK1	MYC	PIK3C2B	RAD54L	SPEN	VTCN1	B2M	CHUK	EWSR1	GRIN2A	JAK2	MYCL
PIK3C2G	RAF1	SPOP	WISP3	BACH1	CIC	EZH2	GRM3	JAK3	MYCN	PIK3C3	RANBP2
SPTA1	WRN	BAP1	COP1	FANCA	GSK3B	JUN	MYD88	PIK3CA	RARA	SRC	WT1
BARD1	CRBN	FANCC	GSTM1	KAT6A	MYOD1	PIK3CB	RASA1	SRSF2	XIAP	BBC3	CREBBP
FANCD2	GSTT1	KDM5A	NBN	PIK3CD	RB1	STAG2	XPO1	BCL10	CRKL	FANCE	H3F3A
KDM5C	NCOA3	PIK3CG	RBM10	STAT3	XRCC2	BCL2	CRLF2	FANCF	H3F3B	KDM6A	NCOR1
PIK3R1	RECQL4	STAT4	XRCC3	BCL2L1	CSF1R	FANCG	H3F3C	KDR	NEB	PIK3R2	REL
STAT5A	YAP1	BCL2L11	CSF3R	FANCI	HDAC1	KEAP1	NEGR1	PIK3R3	RET	STAT5B	YES1
BCL2L2	CTCF	FANCL	HDAC2	KEL	NF1	PIM1	RHEB	STK11	ZBTB2	BCL6	CTLA4
FANCM	HDAC4	KIT	NF2	PLCG2	RHOA	STK40	ZFHX3	BCOR	CTNNA1	FAS	HGF
KLF4	NFE2L2	PLK2	RICTOR	SUFU	ZNF217	BCORL1	CTNNB1	FAT1	HIST1H1C	KLHL6	NFKBIA
PMAIP1	RIT1	SUZ12	ZNF703	BCR	CUL3	FAT3	HIST1H2BD	KMT2A	NKX2-1	PMS1	RNF43
SYK	ZNRF3	BIRC3	CUL4A	FBXW7	HIST1H3A	KMT2C	NKX3-1	PMS2	ROS1	TACC3	ZRSR2
BLM	CUL4B	FCGR2B	HIST1H3B	KMT2D	BMPR1A	CXCR4	FGF10	HIST1H3C	KRAS	BRAF	CYLD
FGF12	HIST1H3D	LATS1	BRCA1	CYP17A1	FGF14	HIST1H3E	LATS2	BRCA2	DAXX	FGF19	HIST1H3F
BRD4	DCUN1D1	FGF23	HIST1H3G	BRIP1	DDR2	FGF3	HIST1H3H	LYN	LMO1	LRP1B	LZTR1
BTG1	DICER1	FGF4	HIST1H3I
